# Supplementary material for: Modulation of histone H3K4 dimethylation by spermidine ameliorates motor neuron survival and neuropathology in a mouse model of ALS
Source: J Biomed Sci. 2022 Dec 20;29:106. doi: 10.1186/s12929-022-00890-3 (PMC9764677; doi:10.1186/s12929-022-00890-3)
Supplement: Supplementary file 2 — Additional file 2: Table S1. Integrated analysis of RNA-sequencing and H3K4me2 ChIP-sequencing to identify spermidine-modulated gene signatures in ALS (G93A). [file 12929_2022_890_MOESM2_ESM.xlsx]

## Sheet: Sheet1
Downregulated Genes in G93A	Upregulated Genes in G93A+SD	Recovered Genes	H3K4me2 ChIP Targets	Target Genes
Anxa13	Olfr1033	Bhlha15	St8sia5	Rpl26
Gm15217	Ifi202b	4921533I20Rik	Lrp1	2810001G20Rik
Vmn2r83	Gm8801	Col10a1	Srp72	Nudt19
Il2	Rsph6a	Gm10768	Kdm4a	Snord110
Rsph6a	Obox6	4930465K10Rik	Mief2	Gm4925
Mir681	Pate-dj	Gm4371	Dip2a	Sgcd
Zp3r	Gpr114	Gm5868	Ache	Gpr135
Ifi27l2b	Apoc2	Slc7a15	Nme2	Gabrd
2900060B14Rik	H2-Q1	Lin28a	Dcbld1	Ido1
Dnajc5g	Mpz	Vsig8	Tcam1	9330111N05Rik
Cyp3a57	Cd5l	Tmprss3	Gna14	Rpl30
Speer4d	Gpr31c	Scarna9	Trp53inp2	Lrrc63
Ttr	Adam28	Sfrp4	Svip	D630041G03Rik
Blk	Myl10	Gm3985	Zmat1	Kcng3
Hormad2	Nlrp1c-ps	Pate-dj	Mzt2	Capza1
Smpx	Hoxb13	Clec9a	Zfp26	Nanp
Serpina3j	Slc23a3	1700030C10Rik	Mpp2	Hist1h4c
Ly6c2	Tspan10	Akr1c14	Irf3	E130112N10Rik
Snora19	Mir668	Pitx2	Fastkd3	Pop4
E430016F16Rik	Mcoln3	Spata19	Tbc1d13	Kcne3
Slc45a2	Mir345	Gp1ba	Spg7	Ccdc83
Gm5797	Olfr898	Nlrp6	C2cd2	Lipg
Cd207	Mir26a-2	Popdc2	Trim33
Plb1	Mpzl2	9530091C08Rik	Eif2b4
Higd1c	2010016I18Rik	9330111N05Rik	Lclat1
Mir1906	Mmp27	Wdfy1	Pafah1b2
Slc5a4b	Mir93	Tmc2	Pcgf3
Mc2r	Pla2g2f	Neurod4	4933427E11Rik
Gm8909	Myom2	Treml1	Iscu
Brs3	Gzmk	Slc26a7	Gga1
Tmco5b	D730001G18Rik	9930023K05Rik	Gm15867
Mir494	Tcf21	Gm5087	Acp2
Lyg1	Nkx3-2	Gm10389	Cnot8
Hao2	Cib4	Rpl30	Snhg8
Mirlet7g	Cd209f	Upk3a	Tubg1
Tepp	Gpr77	Olfr689	Mettl14
Mir1932	Alb	Klk13	Sugt1
Gtf2a1l	Gm8883	Mbd3l2	Zfp57
Gm13271	Pfpl	Capn9	Sec24b
Gm14308	Cd8a	Stk31	Nsl1
Mir19b-2	Prlhr	Tg	Wac
Plcz1	Prok1	Spag16	Ubr5
Olfr901	Mir339	Six1	Diablo
Adam1b	Cyp2b19	Agxt2l1	Rarg
1700123I01Rik	2810405F15Rik	Gm1995	Dusp18
Serpinb6e	Wbp2nl	Cysltr2	Porcn
Aqp7	Neurod4	Rpl26	Mark4
Muc19	Pou1f1	Tex12	Rbm18
Snord38a	Mbd3l2	Gtsf1	Trip4
Ces8	Lelp1	1700011F14Rik	Mgat4b
1700016M24Rik	Usp50	Asb17	Hist1h2be
Ear11	Lcn8	Mybphl	Hyal3
Gk2	Iqcf1	9430070O13Rik	Pcmtd1
Gm5936	Hist1h4c	Vmn1r32	Ypel5
Il17f	Ssxb5	Dsp	Ptrh1
F830045P16Rik	Mir181c	1700125H20Rik	Paxx
1700106J16Rik	Snord110	A530016L24Rik	Supt16
Spo11	Tex12	Musk	Polr2l
Mir190	Treh	Hist1h2ae	Ribc2
Mirlet7e	Gjb3	Pof1b	Zfp213
Tmem233	Morc1	Prok1	Rtp4
Mmrn1	A130040M12Rik	Snord83b	Mir12192
4930583H14Rik	Wnt8a	LOC664987	Rpain
Aknad1	H1foo	Dytn	Eif3h
Dlx2	C1rb	Bet3l	Zfp292
2310021H06Rik	Cyp2a5	2810001G20Rik	Trmt5
Kiss1	Atp5g1	2010001E11Rik	Kin
Spdye4	Ren1	Crb3	Pitpnc1
Gm9961	Ren2	Gm8898	Aatf
Enthd1	Grxcr1	Kcnv1	Ndufaf6
Dio1	Scarna6	Nudt19	Cryl1
Lefty2	EG547347	D130009I18Rik	Ippk
Cyp2g1	Gm10857	2310010M20Rik	Smg8
Mir1907	Prok2	Odf3l1	Zfp994
Scin	Gulo	Vwce	Trim23
Bsnd	Snord67	Gzmk	Acsl6
Gm13305	Mir467f	Gm8801	Msh3
Prss38	Aipl1	H2-Q1	Dpcd
Krt76	Pira6	Il19	Hk1os
Il11ra2	Aire	2610017I09Rik	Rnf219
Gm2002	Gm5129	Lrrc63	Matr3
Kir3dl2	H2-DMb2	Gm10136	Samd5
Fitm1	Trcg1	Olfr460	Ppp1r42
Amdhd1	Zfp600	Il17c	Nt5c
1700009J07Rik	Klk13	Nps	Lyrm7
D630002G06Rik	Serpina12	Kcna10	Usp37
Gsdma3	Mir30d	A930004D18Rik	Zfp467
Magea1	Slc26a7	Arx	Sirt1
Gm11277	Gm10825	Obox6	2410002F23Rik
Gm13646	Cyp2c65	Dspp	Hspa5
OTTMUSG00000016609	Il17c	Matn1	Gm34284
A930018P22Rik	Mir218-2	Mir330	Mlf1
Ubd	Snord83b	4931429L15Rik	Homer1
Ceacam5	Rbp7	Arg1	Hdlbp
Apobec4	Wdr72	Mir370	Jmjd6
3110099E03Rik	5830416P10Rik	Snord53	Pdhb
Hmx2	Dkkl1	Wbp2nl	Cep55
1700029M20Rik	1700108F19Rik	Capn8	Nmt2
Wap	Pldi	Samd7	Actr2
Slc22a6	1700020N01Rik	Ddc8	Bbs4
Gm5346	Tbr1	Foxh1	Setd6
Tas2r125	Nipal1	Mir7-1	Ppp1cc
Xpnpep2	Ctla4	Il12a	Kptn
Oxct2a	Pax4	Padi3	Acbd4
Usp44	Klra22	Gdf9	Phb
Calm4	Asb17	Snord110	Zfyve9
Dsc1	Fgf17	Klra22	Rubcn
Gata4	Gm9758	Cryga	Habp4
Klri2	Scarna9	Morc1	Upf2
Lgsn	4931423N10Rik	Lpar3	4930558K02Rik
Ptf1a	Spaca1	Odf3l2	Kdelr2
Olfr947-ps1	Ccl8	Otop3	Timm44
Ankrd58	Tnfsf14	Ly6k	Nxpe3
Cdcp2	Clca1	Pla2g2f	Dpy30
Tat	Prg2	Prss8	Smox
Mep1a	Mir330	4931423N10Rik	Spag7
Pebp4	2010003K11Rik	Fcer2a	Pabpn1
Mirlet7i	Tulp1	Mfsd6l	Pcnp
Ffar2	Daf2	Akr1b7	Vps37d
Vmn2r12	Fam71f2	E330021D16Rik	Upp1
Olfr222	Mir369	P2rx1	Ccdc189
Clrn2	Macc1	Clca3	Hectd2
Ccnb1ip1	Hspb9	Fam71f2	E330013P04Rik
Orm1	Csrp3	Hnf4g	Evl
Osta	1700047I17Rik2	Lhfpl1	Arhgap33
Tas2r116	1700047I17Rik1	C86187	Rps27l
Cd200r3	Mst1	Dpys	Mfsd13b
Gm5640	Tmem182	Serpinb9c	Snord42b
Snord88a	5830405N20Rik	1700034F02Rik	Ptdss1
Mir136	2310010M20Rik	Rsph6a	Fdx1
Epx	Mybphl	Gm14431	Timm17a
Zar1l	9930023K05Rik	Myl10	Mpzl3
Rln3	Gm5464	Dntt	AW146154
Gm14288	Oas1g	2010110P09Rik	Hsf4
H2-T3	OTTMUSG00000016609	Cdh15	Get4
Heatr7b2	Gjb5	Dnajc22	Cc2d1b
Reg3b	Olfr70	Pou1f1	Mgat2
Pitx3	Klk4	Oprk1	Noc4l
Mir9-1	Pdcl2	Muc5b	5430416N02Rik
Serpinb3c	Slc47a2	2810405F15Rik	Desi1
Gcgr	A530098C11Rik	Hddc3	Arl10
Mir337	Lin28a	Dkkl1	Itfg2
Tmem139	Dytn	Mospd4	5430402O13Rik
Calm5	Cilp2	Plac8l1	Tmem168
2410017I17Rik	Dhrs9	Gm5129	Mettl6
Rbp2	Hes7	Gm4925	Rfxank
Olfr95	Musk	Asgr1	Ankrd52
Olfr1507	Gdf9	Daf2	Cnbd2
7530420F21Rik	Gfi1	Gm10584	Shcbp1l
Mir181d	1700016C15Rik	9530036O11Rik	Alg14
Olfr995	100043387	E030011O05Rik	Mgat1
Vax2os2	Ptprv	Mir684-1	Rnf11
Ghrh	Mir423	D630041G03Rik	Sbno2
Mei1	Rag2	H1foo	Abhd4
D630042P16Rik	Tg	Nr0b1	Ccdc150
Snord85	4933432I09Rik	Mir101a	Pdxdc1
4933427D06Rik	Tnfsf11	Mir339	Bloc1s1
4933425L06Rik	Arg1	Pmp2	Ddx50
Vmn2r89	Cpz	Sec16b	Atad5
Tmem174	C5ar1	Olfr856-ps1	Rnft2
Trim60	4930428E23Rik	Gpx2-ps1	Rpap2
Hist1h2bl	Atp8b4	Otos	Slco4a1
Prdm6	Hist1h2ae	Ifi202b	2610301B20Rik
Gm8580	Vwde	Gpr77	Atp6v1h
Iyd	Ccl11	Slc22a7	Zw10
BC048507	H2-Q7	Cdh1	Zfp369
Gpr120	Clec9a	Nlrp1c-ps	Fam13b
Gje1	Fermt1	Pax5	Fbxo25
Arid3c	Hus1b	A530098C11Rik	Lepr
Olfr691	Hpx	Dmbx1	Pak1ip1
Olfr654	9930111J21Rik2	Trcg1	Ptp4a3
Fer1l4	Rtp1	Mir10a	2610044O15Rik8
Abcg8	Spag16	Tbr1	Tmcc1
Gprc2a-rs5	Cdh15	Rnase1	Rcan3
0610010B08Rik	Rdh8	Mir668	Plekhm3
Gm14430	Vwce	Aire	Gls2
Gm14434	Mir674	Apol9b	Rbsn
Abo	Mirlet7f-1	Prlhr	Smc2
Sectm1b	Agr3	Nphs1as	Sarm1
1700125D06Rik	Duox2	Nrl	Ggnbp2os
1700027D21Rik	4930511M06Rik	Mir345	Oxct1
BC055004	Foxd2	Ropn1	Wars
Krt14	F11	Fermt1	Icam5
Slc38a4	Dkk1	Adam28	Daglb
Tas1r2	Dio3	Mir93	Mcub
Mettl7a2-Higd1c	G6pc	Rbp7	Gtf3c1
Mir713	Atp1a4	Alpk2	Mapkapk2
Abra	Il9r	Rtp1	Eif2a
Reg4	Gtsf1	Gulo	Rbm48
Il22ra1	Lrrc63	Gnmt	Dcun1d5
Olfr986	Bglap	Mfap4	Slc13a5
Hcrt	Fcrl1	Tbx15	Srsf6
Gm4792	4921533I20Rik	Gm14685	Tmem205
Gm3417	Csn3	Onecut1	Snapc2
Gm3448	Adamts13	Itgae	Thyn1
Gm11541	1700008I05Rik	Dazl	H2-DMa
4930511M06Rik	Prap1	Sgcd	Tmx3
Olfr690	Slc38a11	Amn	Phip
Fkbp6	G530011O06Rik	Vmn2r84	Rps12
Acrv1	Gm4907	Cyp2c65	Man1b1
Tmprss15	Odf3l1	Slc23a3	Mcur1
Mir32	Crb3	Vill	Kctd21
8430431K14Rik	Nt5c1b	Prnd	Mdm2
Cplx4	Bhlha15	Vwde	Cenpk
Prok2	Olfr329-ps	Olfr898	Slc37a2
Cyp4f40	Akr1b7	Lysmd1	6030458C11Rik
Gm10421	Slc7a15	Olfr658	Clip2
Olfr876	Spata19	Vmn2r29	Nyap2
Timd4	Opn1sw	Zfp345	Gsto1
Mir20b	Col10a1	Tnnt1	Uqcr10
Tnfsf15	Nxf3	Trim43b	Gadd45b
Ube1y1	Tmprss3	Gjb3	Naa80
Gpr20	Psg29	Rrh	Tnip2
Hnf4a	Gckr	Olfr70	Ssna1
Olfr1258	Slco1b2	Csrp3	Ankrd13c
Capza3	Sycp1-ps1	Ptk6	Abl1
Vax1	Sycp1	Hist1h4k	Zfp341
Mir30c-2	Ccl7	Dlk2	Ddx39b
Mrgprh	Vsig8	Aipl1	Cflar
Pitx1	Slc22a12	Sycp1	Dclre1a
Chst13	Snord72	Slc34a2	Mcm9
Mir683-2	Il19	Igfbp6	Ino80
Mir683-1	Hnf4g	Gpr15	Socs5
Vmn2r85	Upk3a	Il9r	Tgfbr1
1700057K13Rik	Tbx15	Hist2h2aa1	Dtx3l
Retnla	Olfr689	9130024F11Rik	Rpn2
1810019J16Rik	Klrb1c	Macc1	U2surp
Muc20	Alox15	Gm5464	Ddb2
Gm8348	Snord65	Igfals	Rfesd
Hsd3b6	Tmco5	Duox2	Atxn2l
Olfr248	Pnliprp2	Lax1	Faim
Fbxw24	Kctd19	4930428E23Rik	Kif11
Mettl7a2	D630029K05Rik	D630029K05Rik	Slc30a10
Tcl1b2	Btnl7	Kcng3	Acyp1
Hsd17b3	Gabrr1	Cilp2	Gm2694
Mir300	Themis	Gm5089	Nme6
4931440L10Rik	Inmt	Ccr3	Gpatch3
Mir296	Olfr250	Krt26	Fbxw2
6030498E09Rik	Olfr899	D6Ertd527e	Gpatch11
Bpil3	Olfr460	Gm10997	Pcgf5
Prl3d2	Ccr3	DXBay18	Myl12a
Akap4	Nxf7	Cyp2b19	Hars
Vmn2r54	Efcab3	Hes7	Thumpd3
Gm6812	Clec2e	100043387	Gm12500
Krt86	Tmem30b	Hepacam2	Plekhm1
Ube2u	4833403I15Rik	Wdr72	1700018L02Rik
Slc22a13	Spic	4930555G01Rik	Pnn
AU019990	Mir675	Scarna6	Smpd2
Skint2	Vnn1	Olfr329-ps	Mob1b
Trim40	Olfr658	1110020A21Rik	AV051173
4922505E12Rik	Capn8	Cml2	Dennd4b
Mir383	Bet3l	Efcab3	Gsto2
E030025P04Rik	Mnda	4933411K16Rik	Mmut
Trem3	Gm766	Fbxw10	Rabgap1
Mrgpra4	Zfp345	Klri1	Dnajb6
Olfr536	2010001M09Rik	1700016C15Rik	Usb1
Gm15645	Anxa10	Dmrt2	Gen1
Gm1006	Ripply1	Nxf7	Kif2c
F10	Tmc2	Muc20	Lmo2
Rnase12	Mir138-1	Slco1b2	Slc39a7
Reg3d	Popdc2	BC027072	Slc25a22
Vmn1r200	Agtr1b	Gpr135	Borcs7
Mir684-1	Muc20	4930511M06Rik	Clasp1
Cst12	Ephx3	Tspan10	Lrrc56
Gm5766	Tecrl	Itgb1bp3	Hyou1
Snord116l1	Dkk2	Usp50	Gm9776
Mbl2	Lman1l	Gm13178	Brd3
Ifnk	Mmp10	Lhx6	Icosl
Vmn1r206	Spata21	Mir181b-1	Pcx
Bsx	Ceacam1	Ctla4	Trim36
Ccl21c	Gm3985	Agrp	Taok1
Mir92b	Slc10a6	Corin	Maco1
Gm13051	Abcc2	Mir218-2	Tiprl
Chi3l4	Matn1	Gckr	Mllt10
Olfr286	Rcvrn	Gm15772	Cfap45
5830411N06Rik	Spesp1	Unc5cl	Mis18bp1
Cmtm2a	Mir181b-1	Hoxb13	2900009J06Rik
Spinlw1	Scarna3a	Mug-ps1	Snai2
Slc17a3	4930528F23Rik	Ehf	Prkdc
Krtap24-1	4921530L21Rik	1700024P16Rik	Sri
AU022751	2810433D01Rik	4833403I15Rik	Ankrd49
Myf5	Xdh	Gabrd	Rnu11
Astl	Calcoco2	Snora30	Mrfap1
Klra13-ps	Aox1	Mir138-1	Zfp800
Gm14431	Trpv5	Defb23	Lrrc63
1810065E05Rik	Lipn	Capza1	Olfm3
Vmn2r56	Scara5	Mirlet7f-1	Grin3a
Avp	Slc28a2	Itga10	Atp5o
Dlx6os1	Ascl3	5830405N20Rik	Tbl2
Figla	Omd	Wnt8a	Stk35os1
Olfr284	F830016B08Rik	Cib4	Armc10
Olfr266	Vmn2r29	Treh	Dcun1d1
Olfr301	2610034M16Rik	Cldn22	Nt5m
Cyp2c55	Slc38a8	Ica1l	Ankle2
Tnni3k	Mef2b	Nanp	Zdhhc16
Prame	Clca2	Iqcj	Pin1
Olfr1366	Gm14047	Rxfp1	Capn2
Mir1-2-as	Cldn2	Hist1h4c	Cuedc1
Olfr421	Txk	Mir208a	2900076A07Rik
Triml1	Ankrd1	4921530L21Rik	Proser1
Mir208b	Ptk6	Prss45	Ap1s1
Gm4937	Snai3	Ctrb1	Stk10
Zpld1	Clca3	Slc1a7	Socs1
Olfr20	Il18rap	Galr2	Bnip3
1700042B14Rik	Hspb3	Gabrr1	Zfp131
Mesp1	Krt7	Hpse2	Mpc1
Apoa5	Vmo1	Zfp600	0610009B22Rik
AI314831	Klk12	Trat1	Ccm2
4930479M11Rik	Dmrt2	Ccl17	Zfp667
Rnf133	Cnn1	Serpinb7	Stx5a
Mir709	Cyp1a1	D330028D13Rik	Recql4
Gm1987	Gm10136	E130112N10Rik	Zfyve16
Eddm3b	4930555G01Rik	Tecrl	Npy2r
Ccl21b	Klf1	EG547347	Nfia
Mir654	Ropn1	2010016I18Rik	Trappc10
Mageb18	Dusp27	Pop4	Nip7
Mir1193	Foxi2	Gpr114	Mef2c
Gm10494	C86187	Slc30a2	Mtg1
A530099J19Rik	Scarna17	Tmem182	Agbl5
Itgb2l	Plg	Gm606	Mtbp
Gja10	Klrb1a	Pdcl2	Zc3h7b
Gzmb	Gfral	2200002D01Rik	Zfp219
Selp	Gm10565	Ceacam1	Rpp30
Krt79	Mov10l1	Gm12191	Ptgfrn
Cyp2c70	Itgad	Fgf17	A730081D07Rik
Tssk5	Icam4	Olfr545	Lonp1
Rp1	Rpl34	Mir124a-1	Cdk5rap3
Hist1h2ah	C2	Mir432	Incenp
Olfr1128	Umodl1	OTTMUSG00000016609	Stk25
Mir1955	Edar	Gstm3	Alg12
4932414N04Rik	Anxa8	Mov10l1	Panx1
Amy2b	Apol7b	Pkd1l2	Irf8
Scarna3b	Serpina3m	Gm14391	Orc4
Cdh16	Fcer2a	Rcvrn	Taco1
Ceacam19	Prtn3	Gm10857	Nup88
Semg1	Tnnt3	Btnl7	St8sia1
BC021614	Dmbt1	4930567H12Rik	Pofut1
Nags	Lce1g	Abca13	Gm4532
Abcb5	Six1	C330024D21Rik	Ddx56
Psg-ps1	Gm15070	2900079G21Rik	Ostc
Prss42	Fat2	Mogat2	Nudt18
3830417A13Rik	Ly6k	Txk	Mctp2
Il13ra2	Sp5	Mir674	Mfsd4b4
Hand1	4930578I06Rik	Mslnl	Atg16l1
Gm8898	Gypa	Ido1	Laptm4b
Mep1b	Serpinb9c	Scara5	Nop58
Mir484	Rrh	BC055111	Yipf1
Rfpl4	Cpb1	2610034M16Rik	Neurl2
Mrgpra3	Stap1	Npc1l1	Angel2
Tcp10a	Pmp2	Zscan30	Hdhd3
Tcp10b	Arx	Pttg1	Flvcr1
Clca6	Itgae	Nepn	Prpsap1
Bcl2l10	Wdfy1	Fam26d	Aaas
Adh6-ps1	Il7r	Kcne3	Tmem176b
Olfr963	Lhfpl1	H2-T10	Rnf121
Klra23	Muc5b	Gcnt7	Rara
Ooep	Dsp	Prok2	Cic
Defb20	Cldnd2	Slc47a2	Clmn
4930442L01Rik	Cdcp1	D14Ertd449e	Dnajc30
Kis2	Cldn22	Chst4	Uxs1
Olfr653	Strc	Tmco5	Rfc1
Enpp7	Sgcg	Hspb3	Ccdc85b
Olfr1137	AI182371	Dkk1	Hmgcl
Cryba1	Hpse2	Nanos2	Me3
Ms4a5	Tns4	Gprin2	Fam168b
Csnka2ip	Prss22	Fam83c	Nicn1
Skint3	Gm4987	1700123L14Rik	Fn3krp
Gm13304	Gja6	9030224M15Rik	Smim15
Olfr371	9530091C08Rik	Ccdc83	Gdnf
Izumo2	Kcna10	Lipg	Ehbp1
Tmprss11d	Nepn	Gm628	Srsf10
Gm13306	Eif3j	Ipcef1	Fam118b
Mir872	Tnnc2	Mir467f	Arfip1
Gm614	Gal3st2	Prap1	Rbm43
Gm13277	T	Gja6	Tmco3
Gm12238	Pax1	Gpr6	Cby1
Olfr1535	Gm5087	Mir1934	Hes6
4933409K07Rik	1700065D16Rik	Qrfp	Faap20
Sult2a5	P2rx1	4931406H21Rik	Ramp2
Hist1h2ag	Myo7b	Tox3	Clcn4
4921511H03Rik	Mir1192	Fam83a	Cyp39a1
Snord116l2	Htr2b	Mir677	Ddx19a
Serpina1e	Trim43b	Obscn	Ubn2
Defb22	Aldh3b2	Irs3	St8sia6
Taar2	Zp3	Gm10406	A730020E08Rik
Atoh1	Xcl1	Serpina12	Mastl
Mir137	Skint7	Rhd	Leng1
Vax2	Onecut1		Snord1c
Pabpn1l	Gm10248		Axdnd1
1700001F09Rik	Dhrs2		Atf3
Kcnk18	Slco1a5		Lrrd1
Mir125b-2	Aqp5		Grpel1
Mir16-2	Il18r1		Mib2
Olfr878	Il2rb		Bcl2l13
Olfr1509	Vmn2r30		P2rx4
Ifnz	Tcfcp2l1		Nav2
Olfr25	Ttc30a2		Atad3aos
Wfdc6b	Nox3		Scp2
Serpinb9e	Slc1a7		Stard7
Slc46a2	1700034F02Rik		Ncoa7
C730048C13Rik	Slc22a7		Vapa
Mir1197	Crygs		Nr6a1
Olfr669	Qrfp		Gpr139
Mir323	Lamc2		Gm5617
BC048943	Slamf6		4921536K21Rik
Cldn6	Gm12166		Rilp
Ccdc54	Mir10a		Ddost
Lypd2	Arsi		Capn1
Gcet2	Gm9047		Pim1
Defb43	Pilrb2		Coq6
Aqp8	Kcng3		Ssh1
Ccl21a	Slc22a14		C030006K11Rik
Trim42	Pitx2		Zfp788
Gsdmcl-ps	Cyp2j8-ps		Mir210
Rhox13	Cdh1		Lpxn
Gja3	Trpv1		C030037D09Rik
Serpinb13	Ddit4l		Hypk
Pramef12	Igfals		Trp53bp2
Olfr915	Irs3		Sc5d
Gabrp	Krt18		Prpf4b
4930515G16Rik	H19		Mrps16
Otx2	Gpx2-ps1		Ubtf
Avpr1b	Kcnj13		Zfp37
Hist1h2an	Txndc2		C77080
Gm6938	D6Ertd527e		Ppme1
Dsg1a	Bik		Icam1
Prl2c2	Atp2a1		Ttc7
Olfr1508	Cd3d		Cstf1
Npw	Chst4		Tmem43
Zp1	Gpr6		Gcn1
Olfr701	Muc15		AI429214
Olfr153	Mir466i		Pbld2
Adad1	Gnat2		Sh3yl1
Gm6406	4933411K16Rik		Ndor1
4930451I11Rik	Gm5111		Dnali1
Slc5a9	Prss41		Spink10
Olfr1256	Gm10389		Tctn3
Olfr435	Cdhr4		Jpt2
Apol10a	H60b		Pawr
4933405O20Rik	Dlx3		Elmod3
Igfbp1	Zscan10		Upf1
Vmn2r103	Gm12191		Clptm1
Gm10591	4931406H21Rik		Aplp2
Olfr12	Gm10012		AI413582
Retnlb	1600016N20Rik		Mbtps1
Krt27	Mir684-1		Rbl2
Olfr140	Rtp2		Snord15a
Gm597	AI662270		Skiv2l
Vmn1r4	Rps13		Letm2
Mir181a-2	Oas1e		Stxbp4
Hist1h4b	Ccdc110		Dnajc13
Mir701	F2rl1		Pomgnt1
Gm8300	Hsh2d		Nf1
Olfr221	Ano2		Csgalnact1
Olfr560	Esm1		Rasgrp2
Gm3893	Lrrc8e		Aldh18a1
Cyp4b1	Rnase6		0610009L18Rik
Pate	4930539E08Rik		Dmtf1
Pnpla5	Crabp2		Thbs1
Fam50b	Pla2r1		Cib1
Olfr283	Rhbg		Tax1bp3
Il13	Ido1		Cept1
LOC100038947	Slc15a2		Ttc26
2310057J18Rik	Rpl30		Lrrc8c
Esp31	Gimap9		Tmem170b
Tex28	Arl9		Prmt5
Mir320	Gfra3		Yipf3
Olfr554	Thap6		Nsun6
Snord116	Lrit1		H2-T9
Ifi202b	Ascl4		Flt3
Gm8801	Prss32		Micu3
Obox6	Gpr171		D5Ertd579e
Pate-dj	Bmp6		Ddhd2
Gpr114	Abcc12		Hgs
H2-Q1	Nanp		Znrd1
Adam28	Mir1934		Cep70
Myl10	Agrp		Grhl1
Nlrp1c-ps	Angpt2		Kdm4d
Hoxb13	Qpct		Sh3bp4
Slc23a3	Fam167a		Rer1
Tspan10	LOC664987		Zcwpw1
Mir668	Lyplal1		Zfp354c
Mir345	Haao		Cltc
Olfr898	4931429L15Rik		Tmx2
2010016I18Rik	Gm628		Tomm6
Mir93	Prss27		Klhl11
Pla2g2f	Adam5		Gstcd
Gzmk	1190003J15Rik		Arhgap31
Cib4	4930567H12Rik		Zbtb5
B930053N02Rik	Tjap1		Galns
Gpr77	Mogat2		Tbca
Prlhr	Tpte		Sap130
Prok1	Lhx6		Ndufa8
Mir339	1700123L14Rik		Rab23
Cyp2b19	Gm10997		2310022A10Rik
2810405F15Rik	Fam83a		Mxd1
Wbp2nl	Gpa33		Pvr
Neurod4	Gm10768		Usp32
Pou1f1	Eif4e1b		Trub2
Mbd3l2	AA619741		Zfp819
Usp50	Pcdhb1		Zfp939
Hist1h4c	BC027072		Jade2
Snord110	Hyal6		E2f4
Tex12	Mageb3		Selenoo
Treh	Kcne3		Dact3
Gjb3	P2ry4		Cth
Morc1	Fmo9		Smim19
Wnt8a	Vaultrc5		Exosc10
H1foo	Gm13178		Tmem241
Scarna6	Lrtm1		Ero1lb
EG547347	Gm13696		Gars
Gm10857	Gm13693		Hist1h2ai
Gulo	Gm13698		Man2c1
Mir467f	Gm13691		Pias1
Aipl1	Gm13695		Prc1
Aire	Gm13697		Rbm4b
Gm5129	Gm13694		Idua
Trcg1	4933400A11Rik		Arpp19
Zfp600	Nr0b1		Srsf11
Klk13	Emx2os		Nphp1
Serpina12	Sh2d1a		2210406O10Rik
Slc26a7	Rgr		Retreg3
Cyp2c65	Tm4sf19		Capn15
Il17c	A4gnt		Galk2
Mir218-2	Gata6		Hus1
Snord83b	Tmprss13		Chuk
Rbp7	Sh2d2a		Fndc4
Wdr72	Gm13276		Lrrc40
Dkkl1	Anks4b		Timm10
Tbr1	C330024D21Rik		Tfdp1
4930525F21Rik	Ccnb3		Stip1
Ctla4	2310002L09Rik		Btaf1
Klra22	Ctrb1		Iqank1
Asb17	Zfp36l3		Casz1
Fgf17	Krt2		Scnn1g
Scarna9	Gm1995		Aopep
4931423N10Rik	Gsc		Scarb1
Mir330	Vmn2r5		Ivns1abp
Daf2	Gm606		Icmt
Fam71f2	Cd2		Rsrc1
Macc1	Slc34a2		Actn1
Csrp3	Gcnt7		Chd1l
Tmem182	Fam46b		Ubxn2a
5830405N20Rik	Cldn19		Med26
2310010M20Rik	Nrk		Ciapin1
Mybphl	Atf7ip2		Car8
9930023K05Rik	Treml1		Cry1
Gm5464	Corin		Tll1
Olfr70	Ipcef1		Vcl
Pdcl2	Mir101a		Cacfd1
Slc47a2	Glra4		4930505A04Rik
A530098C11Rik	Uts2r		Blvrb
Lin28a	D330028D13Rik		Ect2
Dytn	Samd7		Arhgef7
Cilp2	Mid1		Pcnt
Hes7	Mir221		L3mbtl3
Musk	4933427E11Rik		Pgap3
Gdf9	Gm10069		Srek1ip1
1700016C15Rik	Alx1		MARCH6
100043387	BC055111		Pus7l
Tg	Cdh26		Zfp263
Arg1	Aqp1		Yaf2
4930428E23Rik	Rapsn		Ing2
Hist1h2ae	Atp4a		Tmem167
Vwde	C230035I16Rik		Dnaic2
Clec9a	Pgc		Vps13a
Fermt1	Otos		Ptp4a1
Rtp1	Slc30a2		Map2k7
Spag16	Asb10		Tbrg3
Cdh15	Gstm3		Sec24c
Vwce	Anxa1		Ric3
Mir674	D730039F16Rik		Gpr135
Mirlet7f-1	Gp1ba		Hdac10
Duox2	Pax5		Natd1
Dkk1	Defb23		Swt1
Il9r	Stk31		Dynlrb2
Gtsf1	Apol7e		Nub1
Lrrc63	Dapl1		Hspb11
4921533I20Rik	1810024B03Rik		Rab18
Prap1	Pop4		Akap8
Odf3l1	Ttk		Dnaja1
Crb3	Chrdl1		Acvr2b
Bhlha15	Mir1839		Gm5113
Olfr329-ps	Fbxw10		A230028O05Rik
Akr1b7	Tnfsf8		2700097O09Rik
Slc7a15	Gm5089		Gnai3
Spata19	Gm5415		Cd2ap
Col10a1	Ms4a1		Colca2
Tmprss3	Il12a		Psmg2
Gckr	Kynu		Ccdc107
Htr3a	Fam26d		Alyref
Slco1b2	2610021K21Rik		Anln
Sycp1	Cml2		Egln2
Vsig8	Arl13a		Cryz
Il19	Hist2h2aa1		Klk8
Hnf4g	Cyp11b2		Magohb
Upk3a	Ccdc158		Sypl2
Tbx15	Gm14391		Plppr2
Olfr689	Epcam		Mok
Tmco5	Gna14		Zbtb48
D630029K05Rik	1700024P16Rik		Atp6v1c1
Btnl7	Snora15		Ptpra
Gabrr1	Plac8l1		Klhdc9
Olfr460	Capza1		Fzd4
Ccr3	Zc3h12d		Eif1
Nxf7	Spats1		Twnk
Efcab3	Qrich2		Phykpl
4833403I15Rik	9130024F11Rik		Dbndd2
Olfr658	1700030F18Rik		Cep290
Capn8	Snord15b		Cycs
Bet3l	A930003A15Rik		Apmap
Zfp345	Pcsk9		Ehhadh
Cyp4f15	Vmn2r1		Wipf2
Tmc2	Krt8		Castor2
Mir138-1	Cdhr5		Tpbg
Popdc2	Alpk2		Yae1d1
Tecrl	Odf3l2		Rad9b
Ceacam1	Nr2e3		Tceanc2
Gm3985	Lum		Herc3
Matn1	Mmp2		Gm11694
Rcvrn	Sh3rf2		Thrap3
Mir181b-1	Spn		Ciart
4921530L21Rik	Tspan11		Susd6
Scara5	Gm6762		Ebna1bp2
Vmn2r29	Sytl1		Cep104
2610034M16Rik	Pof1b		Slc25a11
Txk	Dmkn		Kansl1l
Ptk6	Gm4925		Entr1
Crybb1	Bmp5		Mov10
Clca3	Ryr1		Utp15
Hspb3	1110020A21Rik		Col8a1
Dmrt2	Asgr1		Imp3
Gm10136	Gm14492		Atf2
4930555G01Rik	Dmbx1		Cog7
Ropn1	Fap		Sbf2
C86187	A930004D18Rik		Pnrc1
Mov10l1	Ddx43		Psd3
Fcer2a	Gm1661		Nasp
Six1	Runx3		Ppp2r5b
Ly6k	Dcn		Erbb3
Serpinb9c	Mospd4		Tm9sf3
Rrh	Irgm2		Skp2
Pmp2	Dpep2		Stambpl1
Arx	Ogn		Hadha
Wdfy1	Ifitm1		Tlnrd1
Lhfpl1	Clec2g		Cdkl3
Muc5b	Krt28		4930445N18Rik
Dsp	Il1rl1		1500026H17Rik
Cldn22	Olfr545		Yipf2
Hpse2	Fmo4		Kbtbd8
Gja6	Akr1c13		Ngdn
9530091C08Rik	Mir1894		Prss23
Kcna10	Ikzf3		Gmnn
Nepn	Prph2		Hgsnat
Gm5087	Gsbs		Cog5
P2rx1	Sfrp4		Cript
Trim43b	Sall4		Mob3c
Grin3b	Egf		Mir6516
Onecut1	Cnksr1		Fbxo3
Kcng1	Tcf23		4930455D15Rik
Slc1a7	Mfsd6l		Zfp850
1700034F02Rik	Apob		2810001G20Rik
Slc22a7	Cysltr2		Ulk4
Qrfp	Vmn1r32		G3bp2
Mir10a	Ripk3		Fkbp2
Kcng3	Rxfp1		Rab26os
Pitx2	Krt26		Lrpprc
Cdh1	Gys2		H2afj
Igfals	Trim69		Cox4i1
Irs3	Nlrp6		Cep44
Gpx2-ps1	Mir1940		Spcs1
Mmp9	Gm10406		Appl1
Gm765	E330021D16Rik		Sdha
D6Ertd527e	AU023871		4930563E22Rik
Chst4	Capn9		Acer3
Lhx4	Nphs1as		Nol4l
Gpr6	Itga10		Capza1
4933411K16Rik	Klc3		Grm8
Nat8	Ltb		Slc30a9
Gm10389	Gm4787		Snord110
Gm12191	Pax6os1		Acy1
4931406H21Rik	Mylk2		Dcaf4
Ido1	Gm7904		Amd1
Rpl30	D14Ertd449e		Tbl3
Nanp	Mir370		Elac2
Mir1934	Tssk4		Efhd2
Agrp	Angptl3		Nt5c3
LOC664987	A530064D06Rik		Pole3
4931429L15Rik	4930579J09Rik		Mysm1
Gm628	Galr2		Tuba4a
4930567H12Rik	Ttc22		Prpf40b
Mogat2	Tshr		Fzd5
Chodl	Gpx6		Atrip
Lhx6	2810002D19Rik		Nup214
1700123L14Rik	Lmcd1		Eef1akmt1
Gm10997	Cxcr6		Exoc2
Fam83a	Prss8		Idh3b
Gm10768	Nudt19		Morf4l1
BC027072	Adh1		Sppl3
Kcne3	Gm5643		Rbm6
Gm13178	Gml		Ergic2
Nr0b1	Wnt8b		Sel1l3
C330024D21Rik	9330111N05Rik		Wdr3
Ctrb1	Sucnr1		Pip5k1a
Gm1995	Mfap4		A930011G23Rik
Gm606	Obscn		Sephs1
Slc34a2	Tigit		Dock9
Gcnt7	Gm12657		Zfp322a
Treml1	Hif3a		Map4k3
Corin	Rab19		Arhgef18
Ipcef1	Abca13		Sf3a2
Mir101a	Clec10a		Fbxl12os
D330028D13Rik	Xirp1		Nufip1
Samd7	1700029H14Rik		Lrrc8a
BC055111	Islr		Pex14
Otos	Fam19a3		Slc25a32
Slc30a2	2310043J07Rik		Blzf1
Gstm3	Mir677		Leng9
Gp1ba	Hepacam2		Pacc1
Pax5	Snord53		Polr2j
Defb23	Npc1l1		Mphosph9
Stk31	Gm15104		Zfp879
Pop4	9530036O11Rik		Abhd11
Fbxw10	Rorc		Sun1
Gm5089	Zscan30		Cdk10
Il12a	Lax1		Gm17484
Fam26d	Bglap2		Tmem208
Cml2	Gm14685		Fam234b
Hist2h2aa1	DXBay18		Wdhd1
Gm14391	Slc23a1		Gm10778
1700024P16Rik	Emilin1		Polr2k
Plac8l1	Gvin1		Arsk
Capza1	Gprin2		Pdcd6
Slc5a11	Gm14431		Tmem232
9130024F11Rik	Gm8898		Dbnl
Nefh	Trib3		Tarsl2
Alpk2	Tnnt1		0610040J01Rik
Spink10	Hspb7		Lpcat4
Odf3l2	D130009I18Rik		Pgpep1
Pof1b	Angptl1		Ccdc167
Gm4925	Xlr3c		Trappc4
1110020A21Rik	Jph2		Birc6
Asgr1	Peg12		Nudcd1
Dmbx1	Bmp15		Psmd4
A930004D18Rik	Prr15l		Erbb2
Mospd4	Colec10		2500002B13Rik
Olfr545	Efemp1		Wdsub1
Sfrp4	Ms4a4c		1110002J07Rik
Mfsd6l	Tox3		Enpp1
Cysltr2	Dazl		Ccdc88c
Vmn1r32	1700125H20Rik		Nudt5
Rxfp1	Cacng6		Ube2m
Krt26	Klri1		Tbccd1
Nlrp6	Artn		Cenpp
Mir344-2	Rab44		Cenpf
Gm10406	4921528I01Rik		Mtfr1
E330021D16Rik	Trpm8		Igdcc3
Capn9	Tph1		Kpna1
Nphs1as	Best3		Golga5
Itga10	Nps		Zfp513
Ildr1	Klk9		Poli
D14Ertd449e	Gsta3		Trmt10c
Mir370	Mrc1		Sema3d
Galr2	C4bp-ps1		Klhl5
Prss8	Cd163l1		Pclo
Nudt19	Wfdc15b		Fth1
9330111N05Rik	Tgm6		AF357399
Mfap4	Gm10638		Nr2c2ap
Obscn	Dpys		Zfp335
Abca13	Si		Supt5
Mir677	Wdr20b		Hps1
Hepacam2	Chrm1		Ccdc66
Snord53	Cd28		Snrpc
Npc1l1	Rhd		Erg28
9530036O11Rik	Klhl38		Rbm8a
Zscan30	9030617O03Rik		Nudt19
Gprin2	Unc5cl		Dvl1
Tnnt1	Gm6377		Alkbh8
D130009I18Rik	Cryga		Zswim9
Asb16	Cnga3		Pola2
Tox3	Nxf2		Slc1a1
Dazl	Pnpla1		A630089N07Rik
1700125H20Rik	Prss45		Ing4
Klri1	Lrrc34		Cpsf4
Oprd1	Rd3		R3hdm4
Mir129-1	Gsdma		Pfkfb3
Nps	4930588N13Rik		Neil2
Dpys	Gm4922		Romo1
Kcnc3	Hist1h4m		Mtrf1l
Rhd	Cbr2		Fbl
Unc5cl	Mslnl		Serp2
Cryga	Ehf		Zbtb8os
Prss45	Il7		4930506C21Rik
Mslnl	D330045A20Rik		Tnks2
Ehf	Otop3		Fam114a2
Otop3	Dnajc22		Helq
Dnajc22	Pzp		Fanca
Lax1	Mrgprf		Sapcd2
2010110P09Rik	Ccdc73		Agpat4
2010001E11Rik	Erv3		Cntn1
A530016L24Rik	5330413P13Rik		Srrm1
Trat1	4930486L24Rik		Rab28
Serpinb7	2010110P09Rik		Helz
Gli1	Fbp1		F420014N23Rik
Syt2	2010001E11Rik		Bub1
Gm10584	Acsbg2		Sat2
Vill	Prom2		1810024B03Rik
Nanos2	Ntn5		Fam122a
Gabrd	A530016L24Rik		Dnajc4
Dntt	Trat1		Cdkl4
Itgb1bp3	5730408K05Rik		Gapdh
Dspp	Prx		Slc2a8
Lingo4	Dmc1		Resf1
Foxh1	Oasl1		Pitrm1
Nrl	5031425F14Rik		Cdk6
Sec16b	2210411K11Rik		Sav1
Srd5a2	Mpl		Slc25a23
Dao	Serpinb7		Abcg2
Lepr	A530023O14Rik		Hspd1
Olfr856-ps1	Nlrp1b		Fbf1
9430070O13Rik	Fgf16		Fbxl8
Gm5868	Chst7		Nelfe
Ksr2	Wnt6		Rpl30
E030011O05Rik	B3gnt5		Pced1a
2200002D01Rik	Tas1r3		Mea1
Mpp7	1600029D21Rik		Gja4
Igfbp6	Gm10584		Mrpl16
Lpar3	Ly6g5b		Mcm7
Sv2c	Vill		Eps15l1
Alox8	4933439F11Rik		Fam193b
Vmn2r84	4933400F21Rik		Gm15760
4930465K10Rik	Nanos2		Zfp385b
Lysmd1	Tnfrsf11b		Ssbp2
Sgcd	Spag8		Plekho1
Ddc8	Gabrd		Wdr33
Mug-ps1	Zpbp2		Anks3
Prnd	Ccdc80		2210011C24Rik
Ccdc83	Dntt		Ehmt1
Kcna2	Trp63		Ginm1
1700011F14Rik	Mir99b		Ube2w
Fbxo40	Lrriq3		Gas2l3
Slc6a5	Itgb1bp3		Slc16a6
Apol9b	Ttll13		Sptssa
E130112N10Rik	Cldn15		Hdhd5
Gm4371	Myl4		Man2c1os
Amn	Tnfrsf13b		Hist2h2be
Padi3	Ranbp3l		Ift22
Ndst4	Galnt3		Ddx28
9030224M15Rik	Rfx8		Fam207a
Lipg	Gm9705		Pi4k2a
Iqcj	Gm7173		Hacl1
2900079G21Rik	Zfp455		Zfp62
Fam83c	H2-Q6		Nmral1
Chrm2	AI429214		Nkiras1
LOC100303644	Dspp		Asb1
Slc34a3	4930579K19Rik		Nod1
D630041G03Rik	Fam83f		Pfdn6
Stmn1	Cdkn2a		Yes1
Upk1b	Mir135a-1		Hnrnpf
Lct	Foxh1		Vwa3b
Faim3	Nrl		Smarca2
Wisp3	Bank1		Ccnf
Calr4	Sec16b		Ptpn13
Wnt16	Cd3g		Cenpb
Pou6f2	1700093K21Rik		Ercc6l2
Gm1337	LOC100233207		Klf5
Lhx9	Spp2		Vasp
Arhgef33	Hyi		Bola2
Lyrm7	Fpr2		Dgkq
Kcnmb2	Olfr856-ps1		Trpc4
Zar1	Gm101		Hnrnpab
Prdm11	9430070O13Rik		Socs4
Caln1	Gm5868		Heatr6
Tmem45b	Lrrc69		AY074887
Glod5	Kifc3		Rnf187
Hsd11b1	Spata22		Tfdp2
Mir1905	Ell3		Aldh5a1
Slc27a5	Pnma5		Tbc1d16
Gm15319	Eras		Osbp2
Cyp4x1	5033406O09Rik		Rab27a
2310046A06Rik	E030011O05Rik		Ifit2
Oprm1	Steap4		Cyp4v3
Cerkl	Gm6793		Cyb561
Cdr1	Col23a1		Hgh1
Nanos3	Ms4a4d		Fam173a
1700008F21Rik	Slc25a21		Lrrc61
Mir1968	2200002D01Rik		Parvb
Hnf1b	Tmem184a		Slc52a2
Gm13547	Spdya		Golga7
C2cd4d	2610204G22Rik		Ogdhl
Kcnk9	Ccr5		Spc25
Itgae	Igfbp6		Pkn1
March10	Trim63		Pbrm1
Ltk	Dnm3os		Crem
Crispld1	Prssl1		Ccdc113
Olfr56	Ascl1		Gnaz
Kcnip2	Rab38		Nynrin
Gm6924	4732456N10Rik		Efcab7
Epha6	Lpar3		Ap1s3
Slc4a1	Msx2		Ascc3
Ddc	Slfn8		Car7
Gm4349	Fam167b		Pus1
Spaca5	Olfr558		Zkscan6
Tmem215	Hamp2		Slc2a6
Lrrc52	Fcna		Gtf2f1
Fam47e	Crct1		Dmwd
Ttpa	Col11a1		Pgm3
Lrp2bp	Olfr31		Tdrd3
Eps8l1	Vmn2r84		Mfsd9
Asah2	4930465K10Rik		9230114K14Rik
Nhlh1	Clec4n		1700022H01Rik
Fut7	Nkapl		Mir686
E230025N22Rik	Lysmd1		Rbm33
Ano3	Gm889		Cox7a2
Nlrp10	Sgcd		Acat2
Smc1b	C8g		Ndufaf4
Accsl	Tjp3		Pde8b
Nhedc2	Nat2		Llgl1
Olfr692	Rbm38		Ece2
Hmgn2	Sgca		Bicd2
Adamts6	Fndc1		Pdcd2
A330076H08Rik	Klf5		Klhl12
Gm1604b	Mir760		Csnk1a1
Kcnq2	Ddc8		Rgs19
Cep78	Rnf125		Ikbip
Rs1	Cldn9		C920021L13Rik
Olfr920	Slc26a3		Glrx2
Nkx3-1	Insrr		Ybx1
Vsig1	Tcf7		Dsn1
Serpina3c	Folr1		Gypa
Trim71	Baiap2l2		A730063M14Rik
Myct1	Smtnl1		Cenpa
Ublcp1	Mug-ps1		Phlpp2
Erbb4	2310001K24Rik		Casp7
Gm1574	Plekha4		Gpn1
Yod1	4930544O15Rik		Clasp2
Oxct2b	1190002H23Rik		R74862
Ccdc75	Cldn1		H2afy2
2310002J15Rik	Prnd		Unc5b
Gucy1b2	Ccdc14		Ehmt2
Vcp	Slc6a20b		Nfkbid
Npb	Ccdc83		4931406C07Rik
Phtf1	Tectb		Psmd2
Gucy1a2	Sp140		Nr1d2
Adamts12	Diap3		Fhit
Nespas	Aicda		Rpl13a
F630042J09Rik	Ccbe1		Dock3
1700018A14Rik	Nrn1l		Gfpt1
Cml5	Cdc42ep5		Tcf25
Lrrc26	Sbk2		Nudt1
1500004A13Rik	Zbtb16		Nagpa
Mirlet7c-2	Tspan8		Agpat5
Zfp534	Fam102b		Nup98
Trim43a	Lmx1a		Gm4925
Ppp3r2	1700011F14Rik		Kpna2
Gm13154	Gpr35		Akirin1
Gm5803	Gm4841		Erich1
Cubn	Arhgap28		Sirt6
Grhl3	Abca12		Bclaf1
Slc9a3	Gm5077		Cdk11b
Gda	Bbc3		Hist3h2ba
Gdf6	Cd3e		Cd83
Egfl6	Mbnl3		Urm1
Gm10789	Sema3b		Rpn1
Synpo2l	5430402O13Rik		Gpn2
Gm410	Lgals6		Fer
Fam110c	Slc2a4		Limk1
Klf12	1700101E01Rik		Nop16
Sacs	Acmsd		Pfkfb2
Itgbl1	Gpr18		8430429K09Rik
Mir10b	Col8a1		Tmem138
Tmsb15b1	Apol9b		Rasgef1b
Ckmt2	Mir453		Pold2
Pcdhb4	Pard3b		Slc46a3
Nkpd1	D14Ertd668e		Zdhhc5
Aqp6	E130112N10Rik		5031439G07Rik
Itih3	Gm4371		Sowahc
2010107G12Rik	Il21		Tacc1
Kcna3	Has2		Pde1a
Enpp3	Amn		Apc
Asb2	Tm4sf5		Pitpnb
Fxyd4	Snord1a		Bbs12
Igsf5	Padi3		Rplp2
A930005I04Rik	Mpzl3		Ddr1
Gm5607	Rbm24		Tug1
4933400C05Rik	Ccdc154		Qtrt2
A730020M07Rik	9030224M15Rik		Nipal3
Pcdhb18	Fgl2		Fchsd2
Heyl	Lipg		Tmem230
Pglyrp1	Iqcj		2210408I21Rik
Krt9	2900079G21Rik		Dut
Gm7092	Papss2		Gm32755
Hoxd11	Fam83c		Snrpa1
4930590J08Rik	Slc36a2		Tbc1d9b
Necab1	Tppp2		Rfxap
Fabp3	P2rx3		Cfap43
Nkx6-3	Ccdc11		Rrp12
Slc9a4	Id3		Cyp1a1
Zfp109	Tnip3		Gtse1
Gpr150	9430038I01Rik		Nfasc
Epor	Gabrg1		Ppih
Vmn1r90	Bmp4		Rbm5
Dynlt1a	Dpt		Atg4d
E130304I02Rik	Ccdc8		Uqcc1
Glra1	Fam198b		Rfng
E030024N20Rik	Olfr921		Atf1
Kctd4	Them4		Rida
Mir212	Card6		Kbtbd2
Acsm4	D630041G03Rik		Ypel3
Nfe2	Spna1		Igsf10
Svopl	Yy2		Nfatc1
Cecr6	Pf4		Gpr3
Ccdc27	Ankrd33b		Acox3
Mecom	Erbb2ip		Eif3j1
Snord45b	Nckap1		Rbm4
Pgpep1l	1700120K04Rik		Lcp1
Hells	Trpm6		Dtnb
Cck	Fkbp7		Akr7a5
Spata18	Pvrl3		Cercam
4930415F15Rik	Trim79		Mccc2
Slc26a10	Apoe		Gtf2h3
Lrrn4	Slc43a3		Rcl1
Gm13242	1110038B12Rik		Sptb
Fibcd1	Tnfaip8l2		4930563E18Rik
Kctd16	BC064078		Gm2011
Mir125a	Klrb1b		Ganc
Htr6	Snord37		Arsj
Htr5b	Hgf		Zfp710
Esr1	Osmr		B9d2
Kcnh7	Lyl1		Nudt6
Kcns2	Ifitm6		Slc35a3
Foxa2	Hspb6		Slco5a1
Gbp11	Oprk1		Lrrc8d
Cd300lg	Pm20d1		4933431E20Rik
1700020I14Rik	Plin4		Qdpr
F830116E18Rik	Rhoj		Lamtor5
Gm14207	Lbp		Scly
Lekr1	Kcne1l		Cyfip1
Espnl	Vim		Mir8116
CK137956	Pdpn		Pgap2
Zkscan16	Nox4		Arpin
Asb18	Anxa3		Brca1
Otog	2610017I09Rik		Snora16a
Hrh2	C1ra		Dscc1
Dcaf12l2	Casp12		Rnf181
Cdyl2	Ccnb2		Pla2g12a
Zfp457	Ggt5		Ncapg2
2900052N01Rik	Pkd1l2		B430319G15Rik
4930562C15Rik	Tlr6		Tmem144
Foxd3	S100a4		Zdhhc8
C1ql4	Alox5		C030016D13Rik
Neurog2	Ifi44		Zmat5
Chad	Ica1l		Nsmaf
C130036L24Rik	Clcf1		Egfem1
Barx2	Rasl11a		Aebp2
Thsd7b	Ifi35		Wdr38
Hist1h3d	C3		Tom1
Grin2a	B2m		Igf2r
B3galt2	Siglec1		Dcun1d4
Ptprt	Lox		Sdr39u1
Cd55	S100a6		Cpox
Isl2	Colec12		Ubxn8
Epha8	Ucma		4930523C07Rik
Zfp612	Mir1949		A930037H05Rik
Mafa	Mgmt		Focad
Sec31b	Hspb1		Rhpn1
Tmc4	Flnc		Ube2ql1
Pcdhb2	Suclg2		Anapc7
Fgf14	Apold1		Nisch
Kif26b	S100a11		Rbm20
D130040H23Rik	Atp6v0d2		Pla2g7
Pah	Mir208a		Ddx59
Mybpc2	Tmem37		Siva1
Tbx18	Prss23		Ikzf2
Kcnh6	Serpina3n		Gbp7
Lmo3	Ctf1		Zgpat
1700001L19Rik	Cybrd1		Ercc5
Piga	Ppl		Smarcal1
Gpr176	Msr1		Rhpn2
Ar	Pgm5		Noc2l
Grem1	Ptx3		Xrcc3
Ctxn3	Dok1		Hells
BC021891	Ly96		Adamtsl1
Col17a1	Igfbp5		Hist1h4j
Mctp1	Thbs2		Bik
Slc36a4	AF357355		Nup153
Olfr288	Cxcl10		Dedd
Extl1	Cd200r4		Endod1
Gucy2c	2810001G20Rik		Tstd2
Alox12	Ahnak		Snord32a
Actn2	Fn1		Cdca2
Gm4659	Hist1h4k		Git2
Tmem195	AA467197		Ndufaf2
Rnf165	Glis3		Cenph
Sox1	Serpine1		Tmem8b
Gm833	Abca1		Tpmt
Mfsd4	Kcnv1		Gatad2a
Lin28b	Olfml3		Tmem251
Fryl	Wisp2		Cdh18
Tmem196	C1s		Cacnb2
Odf4	Cd109		Tmco4
Stx19	Gpr135		Cnot7
Pax2	Igfbpl1		Arf6
Shisa2	Ccr1		Pigl
Ttn	Snora30		Agl
Neto1	Snora41		Cct2
Ccdc30	Rab32		Aup1
Nhlh2	Gcnt1		Ttc25
Tcp11	Cyr61		Rpph1
Irf6	Gnmt		Tvp23b
Gm6787	Gldn		Ube2g2
Adamts17	Akr1c14		Hhipl1
Abca4	Batf3		Rgs2
Upp2	Igfbp3		Mcat
Ano5	Agxt2l1		Paics
Zfp369	Mir7-1		Zfp932
Aldh3a1	Cdsn		Adprm
Cntnap5a	Crlf1		Plec
Mc5r	Mir124a-1		Zfp619
Gm8234	Spint1		Gm10516
Xkrx	1700030C10Rik		1700086O06Rik
Nkain4	Hddc3		Cnppd1
Gm14124	Fcrls		Fam110b
Exph5	Prrg4		Glb1
Nrarp	Cd300lf		Ift27
Hs6st3	Apoc4		Slc25a40
Kcnb2	Rnase1		Shroom1
H2-M10.2	Dlk2		Gnpnat1
Pcdhb19	Mir432		Rimkla
Snord87	Gpr15		Prelid3a
Sptlc3	Pttg1		Mfsd1
Lnpep	H2-T10		Nthl1
Ptgdr	H2-Ob		Ece1
Slc26a5	Ccl17		Tmem51
Triobp	C4a		5330417C22Rik
Fv1	Ctse		Thoc5
Cdkl5	Rpl26		Bcat2
Xkr4	Gm15772		Grb2
Cntn4			Thbs3
Defb47			Mgmt
Ttc9			Dnmt3b
Map2k6			Tut4
Naaladl1			Ice1
Zfp804b			Rchy1
Gabrq			Slc25a1
Arhgef15			Ap3s2
6430571L13Rik			Iqcb1
Kcnq1			1110019D14Rik
Rab37			Rmc1
Adrb3			Cnot2
Senp7			Rgs20
Plcxd3			Dctn1
Cntnap2			Zyx
Mir761			Rars2
Mir1901			Nap1l1
Prlr			Srp68
Drd4			Strip2
Snora24			Gm10575
Ankrd5			Ica1
Pcdh11x			Elf2
Tmem181b-ps			Dnmt3a
Itgb4			Prmt6
Ankrd33			Celf2
A630007B06Rik			Slc35e1
A230072E10Rik			Scarb2
Tgtp2			9430015G10Rik
Tgtp1			Aadat
Lbx1			Vps26c
Tusc5			BC049762
Odz1			Flvcr2
Cacna1g			Galnt7
Gpr83			Rhno1
Myo5b			Derl2
Pcdh7			Tcp11l1
Irs4			Polr3k
Kcnj6			H2afv
Mir343			Cs
Tmsb15b1-Tmsb15b2			Hist1h4c
Ccno			Ndufb5
Kcnh5			Prcc
Rem2			Spice1
Rpl29			Ghr
Tmem191c			E2f6
Nrgn			Lztfl1
Dear1			Selenoi
Chd3			1700088E04Rik
Xk			Gtf2h1
Usp29			Mir320
Sstr3			Zbtb45
Kcnma1			Ankdd1a
Depdc6			Wdr53
4922505G16Rik			Rpusd1
Oprl1			Ift122
Htr1f			Fen1
Mir485			Rab5c
Cabp5			Espl1
Adarb2			Ndufb2
Hfe2			4632427E13Rik
Gm6981			3830408C21Rik
Uhmk1			Surf2
Airn			Ppp4r3a
Prmt8			Snx2
Gm13298			Cyp7b1
1700019G17Rik			Nutf2
Rcor2			Zfp651
Slc9a7			Esr2
Klhl11			Prune1
Hmcn1			Zc3h10
Vwc2l			Rnf166
Myo3a			Gpatch4
A730069N07Rik			Smchd1
Pde4d			Rnf123
Macrod2			Brix1
Filip1			2810006K23Rik
Galntl6			Churc1
Xkr7			Slc38a9
Tnfsf10			Akap10
Htr5a			Hsdl1
Pcdh19			Map2k5
Sstr4			Atp6v0e2
Fcrlb			Emc6
Gpr22			Mtmr14
Vegfa			Mrps34
Mum1l1			Zfp758
2410066E13Rik			Osbpl9
2900097C17Rik			Daw1
Dgkb			Dlg1
Sntg1			C8g
Greb1l			Pmp22
Htr1d			Rpl18a
Dopey2			Dus4l
Dmgdh			Fpgt
Odz2			Tcaim
Ankrd34a			Psmc5
Clcn5			Gm32856
4930579C15Rik			Slc7a1
Magel2			9330175M20Rik
AU017455			Eif2b5
Depdc1b			Trmt44
Rap1gap2			Pbk
Gm5567			Gas1
Adrbk2			Nucb2
Trpc5			1190007I07Rik
Fign			Btbd7
Scn7a			Cyth2
Grpr			Ltbp1
Kcnc2			Cplane1
Zdhhc22			Fam20b
Hhipl1			Rabl2
Neurog3			Hyls1
C630043F03Rik			D930048N14Rik
Mill2			Phb2
Adprhl1			Pfkp
Kcna4			Mecr
Adcy10			Mapkapk5
Rims3			Napg
St8sia1			Fut9
Zkscan2			Blvra
Insig1			4930470G03Rik
Pak3			Klhdc4
4921515J06Rik			Pdss1
Foxo6			Slc31a1
Shroom2			Oxr1
Nalcn			Emg1
Asb13			Arhgef25
Hic1			Foxo3
Gpr165			Epb41l1
2010317E24Rik			Mtfr2
Lipc			Suco
Pramel1			MARCH3
Apol7a			Clpx
Dlx1			Swi5
DXBay18			Tubgcp2
Gm14685			Rwdd2b
B130006D01Rik			D330050I16Rik
B930007M17Rik			Opcml
Akr1c18			Rnps1
Dlx1as			2700012I20Rik
Rnf222			Crebl2
Olfr1442			Zfp472
Ttc39d			Sf3b4
Eml1			Prkacb
Hoxc10			Acat3
Hecw2			Pkp2
Tal2			Utp23
Slc6a2			Lats2
Slitrk4			Psme4
Cpne9			Srr
Scnn1g			Scn1b
AI593442			Samd1
Polr3g			Bbs10
Dgke			Cpeb2
Frmpd4			Kdm1b
Zfp820			Smpd3
Add2			Mad2l2
Tmem90a			Nemf
Grem2			Xrcc2
Fam13a			Psd
Gm13629			Pex1
Slc9a2			Abcf2
Cpeb3			R3hdm2
Klhl14			Atp8a1
Chst9			Zfp706
Eya2			Kif3a
Pip5k1b			Sertad1
Dok6			Arl14ep
D10Bwg1379e			Vps33b
Galnt5			Dipk1a
Lzts1			Exoc5
Hist2h2aa2			1110008P14Rik
Ttbk2			Slc25a39
Lifr			Snhg10
Dock3			Cep112
Nid1			Tdrd7
Crb1			Spg11
Adamts19			Vav3
Kcnj3			Chp1
9430021M05Rik			MARCH2
Trhr2			Exosc5
Cyp2u1			Fkbp15
Adra2c			Dnajc3
Rims1			Caml
Nxph2			Fbxo30
Lgr6			Dusp19
6430704M03Rik			Cyp2u1
Mir410			Snap23
Rec8			9930021J03Rik
Nkx2-9			C530005A16Rik
Pmfbp1			Dync2li1
Dcp2			Zc3h13
Rab3b			Gpr83
Ankrd56			Pard6g
Pank1			Adam10
Plcxd2			Lrrc9
LOC624853			Lrrc6
Gm5506			Pgr
Nhs			9530080O11Rik
Gm3002			Lrsam1
Ptch1			Tnpo1
Zdbf2			Slc39a8
Olfm3			Cct8
Apoa1			Usp8
Gabbr2			Smagp
Kcnk12			Atf6
Cdh6			Kansl1
Pcdhb10			Ppp1r15a
2410137M14Rik			Pmvk
AF357359			Acsl5
Cmpk2			E130112N10Rik
Nfatc2			Morc2a
Aif1l			Nol10
Slc6a7			Atp5l
Esr2			Wipi2
Cntnap4			2310001K24Rik
4833422C13Rik			Maf1
B830017H08Rik			Snord52
Grin2b			Amph
Masp2			Lrp11
Fam135b			Gm33517
Ghsr			Abcd4
Cdkl1			Ppp4r1
Camk4			Nat9
Hs3st6			Cln3
Tekt5			Kyat3
Cxxc4			Heatr1
Slc39a5			Cdpf1
Zfp618			Echdc3
Gpr139			Tmem266
Slc35d3			4931422A03Rik
Adcy9			Azin2
Adora2a			Mpp6
Cntnap5b			Rnf43
Lmo7			Sp2
Ppfia3			Rtf1
Gm10818			Calu
Stk32b			Dis3l2
Neurod2			Slco2a1
Rgs7bp			Trak2
Adamts18			Mast4
Slc13a5			Rrnad1
Odz4			Tube1
Shox2			Abcb1b
Accn2			Wiz
Klhl4			Phospho2
Htr7			Trmt11
Notum			Socs7
Matk			Gm527
1700020A23Rik			Pms2
Pou4f1			Tshz1
Adam22			Zmynd11
6330439K17Rik			Rcor2
F930015N05Rik			Rcc2
Ccdc28a			Srsf1
Myh8			Npr2
Col25a1			Ankib1
Slc22a3			Igfbp4
Mical2			Cebpa
Jag2			2810029C07Rik
Dnahc8			Tfb1m
Stxbp5l			Pramef8
Ptpn3			Fam129b
Scrt2			Capn10
Spock3			Vezt
Clic6			Mrrf
Tro			Map2k2
Elavl2			Itgb3bp
Gcnt4			Plod2
Plcb4			Lrrc14
A4galt			Zcchc17
Rimbp3			Aplf
Gabrg2			Yif1b
Fgf5			Cdkl1
Ppef1			Zfp85os
Atl1			Fam151b
Ttll7			Snord49a
Stau2			Pi4kb
Scgn			Gm11423
Gria4			Efhc1
Khdrbs2			Acad10
P2rx5			Mblac1
Thsd4			Ndufa9
Shroom1			Tacc3
Grm1			8030462N17Rik
Chrna4			Hax1
Lancl3			Rasd1
6430573F11Rik			A130010J15Rik
Hecw1			Ubr7
Gm5105			Brcc3
Npbwr1			Jmjd4
Atp6v1e2			Snord35b
Mest			Xylt1
Pgr			Mkln1
2610018G03Rik			Cope
Sorcs3			Cacybp
Tmem232			Coq7
Map3k13			Zfp963
Herc3			Klrg2
6430548M08Rik			Mfsd14a
Aff2			Poll
Pgm2l1			Smim20
Pdpk1			Rnf214
Tmsb15b2			Tmem134
Car3			Ccdc89
Tmprss5			Gm16835
Olfr543			Fbxo47
Elavl4			Zbed4
Fbxl18			Cactin
Gdf10			Zfand6
Lmtk2			Rab13
Lgi2			1810041H14Rik
Dmxl2			Susd1
Map3k9			1700022H16Rik
Camk1d			Grpel2
Prrg1			Dctn5
D930020B18Rik			Msh2
Slco4a1			Adh5
Jph3			Snx17
Pde6h			Bco2
Twist1			5033417F24Rik
Rasgrf1			Aasdh
Wnk2			Nbeal1
Fhod3			Agk
Bai1			Cct4
Copg			Slc16a1
Rtn2			Tsen54
Slco5a1			Caprin1
Syn3			BC025920
C1qtnf4			Lrrcc1
Tnmd			Steap1
Kcnq5			Fech
Ankrd35			Fam214a
Etl4			Slc35b3
4930511M11Rik			Rcbtb2
Mir23b			Usp36
Cntn5			Zscan21
Fdps			Ago3
Dact2			Herc2
Rbp4			Far1
Dlgap2			Pigu
Inpp5j			Mertk
Tmem30c			Kif20a
Neurl1a			Arhgap10
Sh3bgrl2			Tmem116
Grm3			Agtpbp1
Gata2			Eno4
Magi1			Mxd4
Cryba2			A230056P14Rik
Kcnc4			Eldr
Dgkg			Gpd2
Dlgap3			Gar1
8430408G22Rik			Cdkn2c
Bcan			Mrps9
Snord64			Rab43
Ncs1			Cfap100
Tdrd6			Scd1
Cyp2j12-ps			Drg2
D830030K20Rik			Cdc25b
Slitrk1			E2f1
Lss			Hic2
Spock2			Armc2
Dnm3			Zpr1
Irx6			Atp6v0d1
Clnk			Htt
Golga7b			Cxxc1
Brsk1			Clba1
Gjc2			Zbtb11
E330009J07Rik			Arl15
Cntn6			Mrpl9
Myoc			Afg3l1
Diras2			Psmd12
Unc80			Cit
Gm16287			Rab8a
Creg2			Nim1k
Slc17a6			Hif1a
Pde4a			Cenpu
Mir698			Dclre1b
Trim75			Npc1
Gucy2e			Tmem39b
Ushbp1			Taf2
Hapln1			Cep152
Gjd2			Tmem120a
Unc5b			Ccdc103
Atp2b3			Gskip
Dync1i1			Mia3
Ncrna00086			Irgm2
Inpp4a			Grsf1
Gabrb2			Abce1
Serpinb1a			Zfp180
Atp1b1			Lap3
Ankrd55			Tubd1
Apol8			Cfap221
4933425O20Rik			Prkce
Pcdhb16			Gan
Mcf2l			Fdxr
Npffr2			Vrk3
3830431G21Rik			Polr3f
Capn13			Txn2
Wipf3			Fam20a
Gfod1			Ankrd40
1700007K09Rik			Trim2
Kif5c			Mrpl32
Acvr1c			D6Wsu163e
Barhl1			Bin1
3632451O06Rik			Hspa13
Otp			Mfsd5
Ntng1			Oxsm
Slc25a27			Gm20036
Kcnc1			Oxnad1
N28178			Commd10
Baat			Ecsit
Atp2b2			Zfp628
Frmpd3			Sec61b
Cntnap1			Bmpr1a
Nptx1			Atxn7l3b
Cit			Zfp459
Steap2			Atp5g3
Chga			Trpm3
Paqr9			Trnau1ap
Ank1			Fv1
Mfsd6			Arhgap1
Vwa5b2			Utp3
Shank1			Shc2
A830018L16Rik			Ndel1
Hhip			Ctso
Pcp4			Tspyl3
Pcnxl2			Txndc5
Camkk1			Eif6
Ache			Akap5
Gprin3			Cab39l
Adamts2			Etfdh
Rpl23a			Phtf1os
Glp1r			Fem1a
E530001F21Rik			Sgsm2
Tmem150b			Prkar2a
Grin2d			Sox11
Ankrd34b			Rgl1
7420461P10Rik			Cspp1
Gbp4			Ttc17
Snap25			Dolk
Rit2			Dtx3
Nrn1			Snord45c
Cables2			Emc10
Gabra1			Mrpl57
0610038B21Rik			Hsd17b11
Cpne6			Kif15
4930572J05Rik			Frs3
Tprg			Zbtb10
Mtap1b			Xpo5
Faim2			Atic
Susd2			Coq3
Tll1			Sertad3
Slc18a1			Mical1
Slc6a11			Dnajc24
Ggt7			Dcaf11
Sc5d			Cutc
Nell1			Klhdc10
Tox2			Ndufa11
Col19a1			Cdh24
Lgr5			Sumf1
Scn1a			Glrb
Hspa4l			1700001G17Rik
Fbxl15			Spast
Eif5a2			E2f8
Kcnh2			Uhrf1
Tm7sf2			Zbtb24
Ankmy1			Prdm4
Fkbp1b			Ankrd54
Trim58			St8sia2
9030425E11Rik			Seh1l
Stxbp1			Golga4
Peli3			Pogk
BC065397			Zfp595
Grin1			Fbxo15
Chrna7			Nfrkb
Parm1			Mat2a
Ptpn20			Syvn1
2610100L16Rik			Gm14023
Cntnap3			Fam118a
Brsk2			Gpam
Fam69c			Srpk1
Rps6ka6			Srrt
Ppm1e			Ttll11
Cml3			Cpne2
Hmgcr			Abcb4
Cdh18			5830454E08Rik
Atp8a2			4930452B06Rik
Pla2g4d			Cog4
Gm16532			Tubgcp4
Vmn2r20			Gtf2b
Oprk1			Zbtb6
Cdkn1c			Map3k21
Dnm1			Asb7
AI854703			Arl16
Crygn			Tbc1d8
Efna3			Rreb1
Spnb4			Cln5
Klrg1			Paxip1
D17H6S56E-3			Itprip
Rspo2			Adk
Sostdc1			Tysnd1
Nos1ap			Parp14
2610017I09Rik			Pus3
Slit3			Cpne6
Fam43b			Abr
Vgll3			Cenpw
Syt3			Bambi
Cplx1			4930483J18Rik
Alk			Zfp408
Inadl			E130317F20Rik
Zfyve28			Mpv17l2
Mapk8ip2			Actr3
Pkd1l2			Tnfaip8
Tlcd1			Acadm
Nat8l			Fancc
Stx1b			Polr2a
Cdh12			Rnh1
Hipk4			Cyp51
Pacsin1			Pdhx
Tmem27			Nop53
9330158H04Rik			Gm12296
Gm1568			Otud6b
D830015G02Rik			Zfp93
Rph3a			Nnt
Acvr2b			Ppm1g
Cndp1			Itga7
Atp1a3			Dnal1
Sncb			Aldh7a1
Msln			Srpk2
Accn3			1700028E10Rik
Slc25a41			Cyb5r3
Rapgef5			Cnot3
AF529169			4930556M19Rik
Vstm2b			Lmo7
Sv2b			Mre11a
Mtap1a			Cdk13
Htr1b			Acadsb
4932441J04Rik			Snord55
Adam23			Gm10941
1110032A04Rik			Wif1
Impdh1			Smarca4
Gm7271			Dstyk
Unc5a			Cops6
Mir124a-2			Rps6ka4
Ica1l			Tspan33
Idi1			Zfp94
Klc2			SEPT2
Sh3gl2			Pex26
Acot3			Bet1
Caskin1			Zfp740
Cdh24			Tmem189
Kcnab1			Klhl22
Wnk4			Sdhc
1700019D03Rik			Aimp1
Zfp114			Rpp25l
Scn8a			Wdr45b
Esrrb			Erlin1
Rasgrp2			Ints7
Lcn14			Scyl3
Panx2			Rtca
Scrt1			Atg13
Epyc			Mtmr3
Ntrk1			Gprc5b
Kank4			Ttf1
Slc4a9			Zfp759
Sgpp2			Gxylt1
Rimkla			Mthfr
Sh3d20			Kif24
Epn3			Senp5
Esrrg			Il6st
Slc35f3			Tmem201
Cd7			Smim27
Whrn			Inpp4b
Abcb9			Kat8
Rltpr			Pcbp3
Tnfrsf17			A230077H06Rik
Ankrd34c			Egf
Fgf9			Sec23b
Barhl2			Fam228b
Mcf2			Pinx1
Orm3			Mrpl48
Six4			Cachd1
Slc18a3			Mrps11
Dmrt3			Aldh2
Acr			Mttp
Dhcr7			Plekhh3
Patl2			D130017N08Rik
Card10			Cchcr1
Dmrta1			Maip1
D430041D05Rik			Ipo9
Tuba8			Golph3l
En1			Crnkl1
Art4			Eif5a
Edaradd			Pex3
Mir208a			Itga1
Pck1			Imp4
Sec1			Sclt1
L3mbtl			Plekhh2
Kirrel2			Slc9a8
Kcnj12			Sgcd
Tmem72			Mvk
Hsbp1l1			Mir1905
Slc10a4			Arhgap26
Kcnab2			Ubxn7
Gm10684			Vwa1
Necab3			Fam120b
BC049635			Kcnj2
Cyp51			Tut7
Vamp1			Tor1aip1
Mnx1			Tent4b
Mdfi			Mex3d
Calb2			Ralbp1
4930548H24Rik			Spsb3
Cyp2s1			Scmh1
Cacng2			Clpp
Ccdc85c			Mc4r
Krt222			Ik
Acan			Zfp558
Fam131c			Akt1
Pla2g3			Nbas
Grm4			Cops7a
Flt3			Rhbdd1
Ppef2			Tspan2
Dffa			Arpc1a
Mir351			Ufl1
Gm5523			Tmem67
Hsd17b2			Dyrk3
Cpamd8			Podxl
Insl5			Kbtbd11
Smtnl2			Smyd4
Klhl33			Cpeb1
Gm4769			Ndufb6
Scd1			Tmem250-ps
Grid2ip			Calm1
Hes5			Drap1
Ckmt1			Gpr137
Sox17			Aarsd1
Nrg1			Mpnd
Agtr2			Hmgxb4
Stard4			Mon1a
2810001G20Rik			Xrcc6
Sox18			Mosmo
Nefm			Zfp956
Scn4b			Eif5b
Kcnk4			Trmt61a
Kcnj14			Lyar
Clca5			Gm12522
Mvd			Prkra
0610012H03Rik			Lpin2
Skap1			Gtf2ird1
Chrna2			Qsox1
Snord71			Coro1c
Hist1h4k			Ropn1l
Btbd17			Ciao2b
Fgf3			Slc27a6
Dhcr24			Nxf1
Chat			Hpf1
Mir1895			Etv5
B4galnt3			Bud13
Zan			Pikfyve
Olfr78			Kpna4
Vipr2			1810037I17Rik
Kcnv1			Rad54l2
Gm10941			Mrpl40
Apln			Ino80c
Lrrc17			Slc12a2
Tesc			Sar1a
Marveld3			Thap12
Agmat			Vps4b
Cd70			Brd1
L3mbtl4			Camta2
1700019N12Rik			Cyb5r4
Kcns3			Szt2
Wfdc8			Tusc2
1700018C11Rik			Polh
Gpr135			Fam227a
Amh			Frg2f1
Nefl			Rangrf
Gng8			Pycr2
Gkn3			Emc1
Lrrc19			U2af1
Kcng4			Zfp827
Epha10			Rps6ka5
Snora30			Ogg1
Clgn			Cdc34
Ctcfl			Zbed3
Ldoc1			Kif9
Myo15			Kdm2b
Tulp2			Lyrm1
Satl1			Tmem267
Ern2			Luc7l2
Cwh43			Entpd5
Fgf11			Sugp2
Serpina9			Hspa2
Lhx2			Tepsin
Gp5			Tex9
Sim2			Tmcc3
Gnmt			Rpl31
4930467E23Rik			Mrpl46
Mir1188			Acly
Hist1h2bh			Anapc2
Sfn			Eea1
Gm106			Mns1
Myog			Nrd1
Akr1c14			Ttf2
Gm14092			Bmf
Mrap			Morn1
Apobec2			Eapp
Agxt2l1			Asf1b
Expi			Prr5l
Gm10474			Mettl17
Unkl			Psmg4
Gsdmc4			Wdr7
Mir7-1			Coq4
Mir149			Map3k2
Spink4			6430548M08Rik
Pramel3			Hps5
Fgf20			Prim2
Tbx5			Fbln5
Tacstd2			Gns
Cort			Pml
Sult2b1			Zfp329
BC048546			Pcyox1
Sp7			Mlycd
Esrp1			Cct6b
Mir124a-1			Plscr3
Gucy2g			Fam161a
1700030C10Rik			Ctbs
Hddc3			1700019D03Rik
Slc22a2			Gm10649
Il17re			Pet117
Tph2			Smn1
Emr4			Daam1
Cox8b			4930578L24Rik
Drd3			Nsg1
Rnase1			Gm16796
Emilin3			4930507D05Rik
Dlk2			Dctpp1
Mybpc3			Ybey
Mir432			Ss18
Cacng1			Ccnb2
Gpr15			Grid2ip
Gm6320			Hspa1l
Trim61			Mtmr9
Gipc3			Sdhd
Smyd1			Glod4
Gm6588			Tfg
Tmprss2			1700123O20Rik
Oxgr1			Col25a1
3110021A11Rik			BB218582
Pttg1			Tmem183a
Arhgap40			Plau
Hmx3			Edaradd
C4bp			Fgfrl1
BC018101			Prdx3
2610028E06Rik			Cnrip1
Gm11190			Vsig10
Krt33a			Cybc1
Atoh7			Gpr19
Lipk			Spag9
Pla2g4e			Tomt
Tsks			Ido1
Hist2h3b			Cpsf3
Gm6484			Gk5
Gm10754			1810010H24Rik
4931440F15Rik			Frs2
H2-T10			Sgo1
Atp6v0c			Mir8102
Acoxl			Mycbp
Ccl17			Atg10
Hmga1			Hspa12a
Hmga1-rs1			Tcf19
Pdxk-ps			Fcor
Cyp11a1			Wdr73
Ttc24			P4hb
Rpl26			Siah1a
Zfp97			1810012K16Rik
D1Pas1			Esf1
Gdf2			Vps8
Slc13a1			Cdk2ap2
6030408B16Rik			Ptcd1
Kcnk15			Tmem68
Otop1			Lmf1
Golt1a			Cdkn2aip
Sectm1a			Chd9
Sox30			Zfp672
Snhg9			Aph1c
Tnp2			Baz1b
Mos			Eef1b2
Cnfn			Tctex1d2
Tcfap2c			Dph6
Oc90			Ptpn2
Ces3			Mrps18c
Gpr128			Adam17
A730018C14Rik			Pkdcc
Sit1			Slc20a2
Mtnr1a			Mki67
Grk1			Mmp15
Rbp3			Enox1
1700020N18Rik			Polr1d
C8b			Suv39h2
Aym1			Slc37a4
H2-M1			Lonp2
Gm15772			Jtb
4933422H20Rik			Zfp207
4930471G03Rik			Acot8
Tas2r137			Znfx1
Ankrd7			Ctps
D6Ertd474e			Xpnpep3
F730016J06Rik			Rheb
Slfnl1			Ndufaf1
Gm1968			Fhl4
Hamp			Slc20a1
Mir744			D030056L22Rik
1700109G14Rik			Pygb
Olfr315			Dhx36
Agxt2			Wdr61
Hist1h3c			Psen2
Otop2			Prr11
Dcpp3			Pxk
Olfr993			Adal
Gm5779			Aste1
Ostb			Fras1
1700049L16Rik			D10Wsu102e
Hist1h2ab			Cyb561d1
Mmp21			Alkbh1
Mir223			Cdc14a
Gm12695			Lsm3
Olfr994			Tirap
Alox12e			Ccs
2410012M07Rik			Lamtor4
Mir135b			Rfk
Cfc1			Pygl
Mir26b			Dusp15
Cyp2j5			B130034C11Rik
Cldn18			Anxa6
			Cdca4
			Cxcl10
			Tatdn2
			Trak1
			Mir7668
			Gem
			Cenpo
			Pgls
			Casc3
			Timm8b
			Smim11
			Fdps
			Ndufa6
			Shroom3
			Stk32c
			Sgo2a
			Ccnc
			Tifa
			Rabgef1
			Trib3
			Shpk
			Mcoln1
			Kmt5b
			9630001P10Rik
[truncated: 2,927 more rows]
